# Supplementary material for: Combined Analysis of Network Toxicology and Metabolomics Uncovers the Potential Mechanisms Underlying Neodymium Oxide-Induced Pulmonary Fibrosis
Source: Toxics. 2026 Jun 12;14(6):513. doi: 10.3390/toxics14060513 (PMC13307741; doi:10.3390/toxics14060513)
Supplement: Supplementary file 1 [file toxics-14-00513-s001.zip]

Archive with 1 entries (1 files):
- Supplementary_File_ARRIVE_Checklist.pdf
